# Supplementary material for: Exoscopic Extraforaminal Lumbar Interbody Fusion for Lumbar Degenerative Disease: Technical Considerations and Clinical Outcomes During the Early Learning Curve
Source: J Clin Med. 2026 May 4;15(9):3516. doi: 10.3390/jcm15093516 (PMC13164098; doi:10.3390/jcm15093516)
Supplement: Supplementary file 1 [file jcm-15-03516-s001.zip]

Archive with 1 entries (1 files):
- jcm-4283189-supplementary.mp4
